# Supplementary material for: Concerns Regarding the Methodology of a Psychological Inoculation Meta-Analysis on Misinformation
Source: J Med Internet Res. 2025 Aug 28;27:e64430. doi: 10.2196/64430 (PMC12428163; doi:10.2196/64430)
Supplement: Multimedia Appendix 4 [file jmir_v27i1e64430_app4.xlsx]

## Sheet: Sheet1
Name	NTOTAL	# Cond.	n_Cont.	n_Int.	NSAMPLE	n_Cont.	n_Int.	NSAMPLE	n_Cont.	n_Int.	DV(s)	Cred_ Assess?	Mis.	Real	Comp. Scale	C_Mis	C_Real	C_Dis	S_Mis	S_Real	S_Dis	Data Online	C_Mis	C_Real	C_Dis	S_Mis	S_Real	S_Dis	Notes (clarifications, incorrect conditions, suspect intervention etc.)
			Reported		Estimate			Lu et al.					# Items (Lu et al.)			Categories Included in Lu et al.							Categories Applicable
Agley2021*	1017	2	504	513	na	na	na	1017 1006CM	504 500CM	513 506CM	Trust in Science/Believability	Yes*	4	3	na	*	*					*	*	*	*				*This is only a yes if Lu23 went to the orginal data and calculated believability ratings themselves. Sample sizes are different for C_Mis, not C_Real. Data are available and Lu23 did access and analyze it, but aparently only regarding C_Mis, not C_Real. I don't know what happened. There is no R script and I can't work out what the effect relates to (d = -0.03). *The intervention does not appear …
Amazeen2022	540	7	nr	nr	154	77	77	386	193	193	Accuracy	Yes	1	0	N	*							*						Conditions should be 'misinformation only (no debunk or inoc.) control' and an inoculation condition without debunk (general or specific)? Control is one of 7 conditions. Intervention would be 1/7 also. Do not know where effect size came from. *Amazeen, 2021; Amazeen & Muddiman, 2018 - looked at inoculaiton and recognition of misinformation, but is not included in Lu23.
Apuke2022	470	2	235	235	na	na	na	470	235	235	Trustworthiness/ Sharing intent	Yes	10	10	Y	*			*										This study reverse scored misinfo ratings to create a composite scale - results include ratings of both M and R, and both conditions received the same information. The difference was only the method of delivery - a multimedia DVD ot traditional class setting. Content was varied and extensive, not just an inoculation intervention. No random assignment to conditions.
Basol2020	197	2	102	96	na	na	na	198	102	96	Reliability	Yes	18	3 (0)	N	*						*	*	*	*				There were 3 real news items included in this study, although they were not mentioned anywhere in the paper. Modirrousta-Galian & Higham (2023) include it in their re-analysis and meta-analysis, which Lu23 cite and must be familiar with seeing it is also looks at discernment from inoculation interventions against misinfo. Data available online. Meets all inclusion criteria and decision rules for …
Basol2021_1	1067	3	397	320	na	na	na	717	397 390CD/SR/SD	320	Manipulativeness/ Sharing Intent	Yes	9	9	N	*	*	*	*	*	*	*	*	*	*	*	*	*	Conditions should be 'misinformation only (no debunk or inoc.) control' and an inoculation condition without debunk (general or specific)? Control is one of 7 conditions. Intervention would be 1/7 also. Do not know where effect size came from. *Amazeen, 2021; Amazeen & Muddiman, 2018 - looked at inoculaiton and recognition of misinformation, but is not included in Lu23.
Basol2021_2	606	3	235	151	na	na	na	386	235	151	Manipulativeness/ Sharing Intent	Yes	9	9	N	*	*	*	*	*	*	*	*	*	*	*	*	*		Re: Brinson2022_1&2
Biddlestone2022_1	161	2	nr	nr	na	na	na	161	93	68	Conspiracy Beliefs	Yes	15	0	N	*						*	*							Attitude toward the vaccine - 6 items, 12 point scale (1 to 12)
Biddlestone2022_2	141	3	nr	nr	na	na	na	141	59	82	Conspiracy Beliefs/ Mis. Susceptibility	Yes	10/25?	10	N	*	*	*				*	*	*	*				I don't know if Lu23 incldued the 15 items of the conspiracy beliefs scale as well. Was used in both studies. There were two interventions - refutational-same/refutational-different. Combined them? Or which?
Boman2021a	965	9	121	106	na	na	na	227	121	106	Source (Organization) Credibility	No	12 statements w bipolar answers			*	*												This is Bowman (2021). Statements like 'I percieve this organization to be trustworthy/untrustworthy', for two organizations. Misinfo = info from an organization that attacks the credibility of another. Real Info = info from the organization being attacked in the form of the prebunk. Not misinformation/real information. Do not know how Lu23 calculated the effect.
Boman2021b	597	3	78	264	na	na	na	342	78	264	Source (Organization) Credibility	No	18 statements w bipolar answers			*	*												This is Bowman & Schneider (2021). Statements like 'I percieve this organization to be trustworthy/untrustworthy', for two organizations. Misinfo = info from an organization that attacks the credibility of another. Real Info = info from the organization being attacked in the form of the prebunk. Not misinformation/real information.
Brinson2022_1	458	6*	nr	nr	na	na	na	458	229	229	Counterarguing Intent re pro-vaccine statements	No	see notes		N					*									Participants are shown 6 messages (see to the right) representing a pro-attitude to the COVID vaccine, and for each, respond with their counterarguing intent via a 7-point bipolar scale (-3 to 3). '3' on the scale refers to sharing, but the DV is counterarguing intent, not sharing intent.*2 (Int./Cont.) x 3 (3 levels of initial attidues) design, so arguably effectively 2 conditions.
Brinson2022_2	543	12*	nr	nr	na	na	na	543	271	272	Counterarguing Intent re pro-vaccine statements	No	see notes		N					*									Participants are shown 6 messages (see to the right) representing a pro-attitude to the COVID vaccine, and for each respond with their counterarguing intent via a 7-point bipolar scale (-3 to 3). '3' on the scale refers to sharing, but the DV is counteraguing intent, not sharing intent.*2 (Int./Cont.) x 2 (politicized v neutral source) x 3 (3 categories of political ideology) design, so arguably …	Counterarguing Intent - for each of the above items, 7 point scale (-3 to 3)
Cook2017_1	714	5	145	142	na	na	na	287	145	142	Trust in climate/ contrarian scientists	No	5	5	N	*	*					*			*				Trust in climate scientists is not a measure of real information credibility assessment, and trust in contrarian scientsists is not a measure of misinformation credibility assessment. But if they were, this study should appear in the credibility discernment category as data are available online. Scale includes 'I trust the things that scientists say about climate change.' * Data available online,…
Cook2017_2	392	4	99	97	na	na	na	196	99	97	AGW	No	0	5	N		*					*							Trust in climate scientists is not a measure of real information credibility assessment. Scale includes 'I trust the things that scientists say about climate change.' - not a credibility assessment of real information.
Dai2022	543	7*	nr	nr	543	78	465**	286	143	143	Attitudes and Behavioural Intentions	No					*												*2 (topic) x 3 (inoculation conditions: no eWOM/self-eWOM/other-eWOM) + control. eWOM = electronic word of mouth message. Control estimate = 1/7 of sample. ** = n Int. if all 6 conditions included - 155 if just the 2. '286' is not a number that appears in the study or divides into N. Attitudes measured as “negative or positive”, “wrong or right”, “foolish or wise”, “bad or good”, “unfavorable or …
Green2022	137	3*	43	40	na	na	na	83	43	40	Reliability		1	1	N	*	*						*	*					*Conditions are Control/Active/Passive. This study is noted as testing a passive intervention, but the extracted data pertains to the active condition. Also, *for real info assessment Lu23 mixed up the results: Control = Active results, Active = Control result.
Guan2021	607	6	101	97	na	na	na	198	101	97	Conspiracy Beliefs (agree/disagree)	?	4	0		*							?						Agreement or disagreement with conspiracy beliefs is not necessarily the same as a credibility assessment, but it could be. I cannot find the actual items. They are supposed to be in an appendix, but I cannot find it.
Iles2021	854	6*	nr	nr	854	427	427	854	427	427	Behavioural Intention/ Intention to share/like	No	1				*		*				?			*			*3 (affirmation category) x 2 (Int./Cont.), so effectively 2 conditions. Intention to follow official mammography recommendations is taken as 'real information credibility assessment'. It's intention to share/like, not just to share, but arguably is appropriate for inclusion. 'Percieved argument strength' contains an item "the article I read is believable', and the article was misinformation. Dat…	Mean scores on Counterarguing Intent regarding the Pro-Vaccine Statements is taken as 'Real Information Sharing'.
Jiang2022	123	3	43	39	na	na	na	82	43	39	Vaccine attitude/ intention	No					*												“your overall attitudes toward getting the COVID-19 vaccine are negative/positive, wrong/right, foolish/wise, good/bad, unfavorable/favorable, and unacceptable/acceptable.”
Lewandowsky2021	591	4*	297	294	na	na	na	591	297CM 294SM	294CM 297SM	Reliability/ Sharing Intention	Yes	1	0		*			*			*	*			*			* 2 (int./ cont.) x 2 (type of misinfo), so effectively 2 conditions.
Ma2023_1	256	2	nr	nr	256	128	128	256	128	128	Misinformation Discrimination	Yes	5	5	Y	*													Ratings of misinforming statements were reverse coded to create a composite scale that represented a measure of credibility discernment
Ma2023_2	167	2	99	68	na	na	na	167	99	68	Misinformation Discrimination	Yes	5	5	Y	*
Maertens2020	415	4	101	105	na	na	na	208	103	105	Percieved Scientific Consensus	No				*													The effect d = 0.28 used in the meta-analysis pertains to the control vs inoculation group, but the control group were not presented misinformaiton. The appropriate comparitor condition was the 'balance' group, d = .31. See pg 4.
Maertens2021_1	143	2	73	70	na	na	na	143	73	70	Reliability	Yes	18	3	N	*	*	*				*	*	*	*				This is noted as an effect at one week, which makes it a pre-test (T1) and one week post test (T3) comparison.
Maertens2021_2	110	2	56	54	na	na	na	110	56	54	Reliability	Yes	18	3	N	*	*	*				*	*	*	*
Park2022	231	2	120	111	na	na	na	231	120	111	Attitudes and 'Word of Mouth' Intentions	No					*			*									What is taken as shraing of real informaiton: 'WOM Intention' by four items (e.g., “I would encourage family members or relatives to get HPV vaccines;” “I would encourage friends to get HPV vaccines”), to measure intention to spread positive WOM about HPV vaccination (1 = extremely unlikely, 7 = extremely likely). Control was a supportive message, not a no intervention control.
Piltch-Loeb2022	1953	4	495	495/480	na	na	na	990	495	495	Tech. recog/ Willingness to share misinfo	No				*			*							*			The study incorrectly gives the narrative conditon as n = 495 in a table, but correctly as n = 480 in the main body of the text. No random assignment to conditions. They note that they asked post-misinformation stimulus questions regarding the credibility of the information, but this variable is not included in results.
Roozenbeek2019	95	2	38	57	na	na	na	95	38	57	Reliability	Yes	1	0		*						*	*
Roozenbeek2021	1679	3	760	313	na	na	na	1073	760	313	Reliability	Yes	6	2	No	*	*	*				*	*	*	*				This is pre-post and control, experiment 2 (using item set A). This paper determines there are item effects, then uses those same items to assess if there are testing effects.
Roozenbeek2022_1	1072	2	543	529	na	na	na	1072	543	529	Trustworthiness/ Sharing intent	Yes	10*	10*	No	*	*	*	*	*	*	*	*	*	*	*	*	*	*each participant saw 10 items total, either misinfo. or a matched real item, by random selection of the item. Video incorrectly classsified as an active intervention.
Roozenbeek2022_2	1086	2	548	538	na	na	na	1086	548	538	Trustworthiness/ Sharing intent	Yes	10*	10*	No	*	*	*	*	*	*	*	*	*	*	*	*	*	*each participant saw 10 items total, either misinfo. or a matched real item, by random selection of the item. Video incorrectly classsified as an active intervention.
Roozenbeek2022_3	1095	2	556	539	na	na	na	1095	556	539	Trustworthiness/ Sharing intent	Yes	10*	10*	No	*	*	*	*	*	*	*	*	*	*	*	*	*	*each participant saw 10 items total, either misinfo. or a matched real item, by random selection of the item. Video incorrectly classsified as an active intervention.
Roozenbeek2022_4	1080	2	543	537	na	na	na	1080	543	537	Trustworthiness/ Sharing intent	Yes	10*	10*	No	*	*	*	*	*	*	*	*	*	*	*	*	*	*each participant saw 10 items total, either misinfo. or a matched real item, by random selection of the item. Video incorrectly classsified as an active intervention.
Roozenbeek2022_5	1083	2	536	547	na	na	na	1083	536	547	Trustworthiness/ Sharing intent	Yes	10*	10*	No	*	*	*	*	*	*	*	*	*	*	*	*	*	*each participant saw 10 items total, either misinfo. or a matched real item, by random selection of the item. Video incorrectly classsified as an active intervention.
Roozenbeek2022_6	1068	2	537	531	na	na	na	1068	537	531	Trustworthiness/ Sharing intent	Yes	10*	10*	No	*	*	*	*	*	*	*	*	*	*	*	*	*	*each participant saw 10 items total, either misinfo. or a matched real item, by random selection of the item. Video incorrectly classsified as an active intervention.
Roozenbeek2022_7	22632*	2	11200	11432	na	na	na	22632	11200	11432	Technique recognition	No				*													*Only accounts for 3.6% of the weight for Misinformation Credibility Assessment. Technique recognition is via a 4-point multichoice question, with the target technique an option.
Schmid-Petri2022	647	4	151	146	na	na	na	307	151	156*	AGW	No					*												Replication of Cook2017_2. *This is n for the 'inoculation only' group. But Lu23 should have taken the 'inoculation proceeding misinformation' group (n = 146). Scale includes 'I trust the things that scientists say about climate change.' - not a credibility assessment of real information.
van der Linden2017	2167	6	352	362	na	na	na	698	360*	338*	Percieved Scientific Consensus (0-100%)	No					*												*Lu23 took the 'control' and 'consensus-treatment' groups. There were two inoculation conditions (general and detailed), both of which also received a 'consensus-treatment'. Inoculation is intended to protect the effect of the treatment against an attack message. The groups should be 'consensus-treatment followed by countermessage' (control, n = 352), and one of the inoculation conditions (n = 36…
Vraga2019	406	9 (3)	nr	nr	406	135	135/271	406	203	203	Issue beliefs	Yes?					*							?					3 (control, humour-based tech. inoc., logic-based tech. inoc.) x 3 (topics). Change in Issue Belief is presumably the DV Lu23 used, relating to % agreement with 3 statements: "human activity is causing climate change”, “there is no link between HPV vaccine and auto-immune symptoms”, and “gun control laws reduce crime." They calculated d = 0.222, but I don't know how, or from what.
Williams2020	791	5	156	158	na	na	na	319	158*	161*	Percieved Scientific Consensus (0-100%)	No					*												This is a replication of van der Linden2017. The sample sizes are consistent with Lu23 taking the same wrong groups again. They certainly took 'consensus-treatment' as the intervention condition again, but there are 3 groups with n = 158, so not possible. H8 predicts the diffs in these 2 groups, given as d = 0.70. Lu23 data has the effect as d = 0.691, an effect size not reported in the study.
Zerback2021_1	1107	15 (5)	nr	nr	442	221	221	406	203	203	Opinion Change and Certainty	No				*													3 (issue) x 5 (inoculation) - effectively 5 conditions: Immediate attack message. Intervention condition was refutational-same (IC3; M = 0.09), control condition was Teaser with astriturfing comments (CC2; M = 0.35). Control condition = greater attitude change.
Zerback2021_2	957	15 (5)	nr	nr	382	191	191	382	191	191	Opinion Change and Certainty	No				*													3 (issue) x 5 (inoculation) - effectively 5 conditions: Delayed attack message. Intervention condition was refutational-same (IC3; M = 0.36), control condition was Teaser with astriturfing comments (CC2; M = 0.50). Control condition and delay = greater attitude change
Key	Errors																												The estimated sample sizes by condition were used also for calculating the standardized effects where unstandardized effects were reported? And SE for weighting.
	Entire studies to exclude
